# Supplementary material for: A Scoping Review of Infrared Spectroscopy and Machine Learning Methods for Head and Neck Precancer and Cancer Diagnosis and Prognosis
Source: Cancers (Basel). 2025 Feb 26;17(5):796. doi: 10.3390/cancers17050796 (PMC11899414; doi:10.3390/cancers17050796)
Supplement: Supplementary file 1 [file cancers-17-00796-s001.zip]

Archive with 1 entries (1 files):
- cancers-3457561-supplementary.pdf
